# Supplementary material for: Dormancy and germination of microsclerotia of Verticillium longisporum are regulated by soil bacteria and soil moisture levels but not by nutrients
Source: Front Microbiol. 2022 Sep 23;13:979218. doi: 10.3389/fmicb.2022.979218 (PMC9539216; doi:10.3389/fmicb.2022.979218)
Supplement: Supplementary file 1 [file Data_Sheet_1.zip]

Archive with 7 entries (7 files):
- Supplementary Figure S1.jpg
- Supplementary Figure S2.tif
- Supplementary Figure S3.tif
- Supplementary Figure S4.tif
- Supplementary Figure S5.tif
- Supplementary Figure S6.jpg
- Supplementary Figures Captions.pdf
